# Supplementary material for: Zebrafish pten Genes Play Relevant but Distinct Roles in Antiviral Immunity
Source: Vaccines (Basel). 2020 Apr 26;8(2):199. doi: 10.3390/vaccines8020199 (PMC7349019; doi:10.3390/vaccines8020199)
Supplement: Supplementary file 1 [file vaccines-08-00199-s001.zip]

Archive with 3 entries (2 files):
- vaccines-780868-xml-sup/
- vaccines-780868-xml-sup/Figure S1.pdf
- vaccines-780868-xml-sup/Table S1.pdf
